# Supplementary material for: Combined microRNA and mRNA detection in mammalian retinas by in situ hybridization chain reaction
Source: Sci Rep. 2020 Jan 15;10:351. doi: 10.1038/s41598-019-57194-0 (PMC6962165; doi:10.1038/s41598-019-57194-0)
Supplement: Supplementary file 2 — Supplementary Tables. [file 41598_2019_57194_MOESM2_ESM.xlsx]

## Sheet: Contents
Supplementary tables for
Combined microRNA and mRNA detection in mammalian retinas
by in situ hybridization chain reaction
Pei Zhuang, Huanqing Zhang, Ryan M. Welchko, Robert C. Thompson, Shunbin Xu,
and David L. Turner
Tables
S1. miRNA HCR probe sequences
S2. mRNA HCR probe sequences
S3. 36nt HCR hairpin amplifiers'
S4. split initiator mRNA HCR probe sequences
S5. RNA probe sequences

## Sheet: Table S1 miRNA HCR probes
Supplementary Table S1. miRNA probe sequences for HCR
miRNA target	Amplifier Set	Length	DNA oligonucleotide sequences (2 nt linkers in lower case)
set1 (Cy3)			Initiator 1 probe Initiator 2
miR182	1	60	CTCTATATCTCCAACCCG aa GTGAGTTCTACCATTGCCAA aa TAATCCCTCTATATCTCC
miR182/miR183 mismatch	1	60	CTCTATATCTCCAACCCG aa GTGATTTCTACCAATGCCAc aa TAATCCCTCTATATCTCC
miR183	1	60	CTCTATATCTCCAACCCG at GTGAATTCTACCAGTGCCAT ta TAATCCCTCTATATCTCC
miR181a	1	60	CTCTATATCTCCAACCCG at ACTCACCGACAGCGTTGAAT aa TAATCCCTCTATATCTCC
let7f	1	60	CTCTATATCTCCAACCCG at ACTATACAATCTACTACCTC ta TAATCCCTCTATATCTCC
miR126a_3P	1	60	CTCTATATCTCCAACCCG at﻿ CGCATTATTACTCACGGTAC ta TAATCCCTCTATATCTCC
InitControl S1	1	40	CTCTATATCTCCAACCCG aa -------------------- aa TAATCCCTCTATATCTCC
set2 (Cy5)			Initiator 3 probe Initiator 4
miR182	2	60	AAACGGGAAGAGCCTTTA ta GTGAGTTCTACCATTGCCAA ta GCATTCAAACGGGAAGAG
miR124	2	59	AAACGGGAAGAGCCTTTA ta TTGGCATTCACCGCGTGCC- aa GCATTCAAACGGGAAGAG
InitControl S2	2	40	AAACGGGAAGAGCCTTTA ta -------------------- ta GCATTCAAACGGGAAGAG

## Sheet: Table S2 mRNA HCR probes
Supplementary Table S2. Probe sequences for two-initiator probes for mRNA in situ HCR
Target mRNA	Symbol	start base	Amplifier Set	Length	DNA oligonucleotide sequences (2 nt linkers in lower case)
					Initiator 1 probe Initiator 2
Rho (NM_145383.1)	Rho	61	1	85	CTCTATATCTCCAACCCG at TCAGCCACGGCCAAGTTGAGCAGGATGTAGTTGAGGGGTGTGCGC aa TAATCCCTCTATATCTCC
Rod photoreceptors	Rho	162	1	85	CTCTATATCTCCAACCCG at TGGAGCCCTGGTGGGTGAAGATGTAGAAGGCCACACTGGCGTAGG aa TAATCCCTCTATATCTCC
					Initiator 3 probe Initiator 4
Gad1 (NM_008077)	Gad1	300	2	85	AAACGGGAAGAGCCTTTA ta TAGGGCGCAGGTTGGTAGTATTAGGATCCGCTCCCGCGTTCGAGG ta GCATTCAAACGGGAAGAG
GABAergic Amacrine	Gad1	523	2	85	AAACGGGAAGAGCCTTTA ta TGAGCAAACAGGTTGGAGAAGTCGGTCTCTGTGCGCCGGAAGCGG ta GCATTCAAACGGGAAGAG
	Gad1	733	2	85	AAACGGGAAGAGCCTTTA ta TCAACCAGGATCTGCTCCAGAGACTCGGGGTGGTCAGACAGCTCC ta GCATTCAAACGGGAAGAG
	Gad1	1088	2	85	AAACGGGAAGAGCCTTTA ta GTGTTCTGAGGTGAAGAGGACCAGTTTGGGCACAGCCGCCATGCC ta GCATTCAAACGGGAAGAG
	Gad1	1600	2	85	AAACGGGAAGAGCCTTTA ta TCCACATGGCGGCCACACTGAATCGCCTTGTCCCCGGTGTCATAG ta GCATTCAAACGGGAAGAG
Rlbp1 (NM_001173483)	Rlbp1	873	2	85	AAACGGGAAGAGCCTTTA ta ACACCAGGGTATCCGGCCTCGATAGTGCAGCGGAGAGCCTCCATG ta GCATTCAAACGGGAAGAG
Muller glia + RPE	Rlbp1	1081	2	85	AAACGGGAAGAGCCTTTA ta GCGGAGCCCTGCTGCCTGCTGCATGGTGAAGCCCTTGAAGTTCTC ta GCATTCAAACGGGAAGAG
	Rlbp1	1326	2	85	AAACGGGAAGAGCCTTTA ta CCGTCGTACTTGGGCAGTGTACCCCCAAAGTCAGCAGGCAGGATG ta GCATTCAAACGGGAAGAG
	Rlbp1	1401	2	85	AAACGGGAAGAGCCTTTA ta GGCAGGGCATCTCCTCATAAGGCTGTGTTCTCAACTTCAGCCCGG ta GCATTCAAACGGGAAGAG
	Rlbp1	1554	2	85	AAACGGGAAGAGCCTTTA ta CTCACTGCCCTCTAGGTCGGTTTGGGATGAGGTGCCACTAGAGCG ta GCATTCAAACGGGAAGAG
Pcp2 (NM_001129804)	Pcp2	61	2	85	AAACGGGAAGAGCCTTTA ta ATCGCCCTGCACGTGGGTCAGCAGGTTGAAGAAGCCTTCCTGGTC ta GCATTCAAACGGGAAGAG
rod bipolar cells	Pcp2	165	2	85	AAACGGGAAGAGCCTTTA ta ACCAGCATATCCATGAGATTGTCCATCTCTGGAGCAGGGCCACCC ta GCATTCAAACGGGAAGAG
ON cone bipolar cells	Pcp2	224	2	85	AAACGGGAAGAGCCTTTA ta AGCCAGGCAGGGAATTAACTGTTACACGCTGGTCGTCCATGCGGC ta GCATTCAAACGGGAAGAG
	Pcp2	377	2	85	AAACGGGAAGAGCCTTTA ta ATGGCTAGAACTCTCAAGGAGCTTGTGTCTGGGGCTGGGGGCTGC ta GCATTCAAACGGGAAGAG
	Pcp2	422	2	85	AAACGGGAAGAGCCTTTA ta GTGCCAAGTGTTTTATTGTTTTCAGGGGCCAGTGGGAGGCCCAGG ta GCATTCAAACGGGAAGAG

## Sheet: Table S3 hairpin amplif. (36nt)
Supplementary Table S3. 36 nt hairpin amplifier sets for HCR
Hairpin Amplifier Set 1 Cy3			original name
H1	CGGGTTGGAGATATAGAGTAATCCCTCTATATCTCC-CY3		H1 CY3 HCRamp_S1
H2	CY3-CTCTATATCTCCAACCCGGGAGATATAGAGGGATTA		H2 CY3 HCRamp_S1
Hairpin Amplifier Set2 Cy5
H3	TAAAGGCTCTTCCCGTTTGCATTCAAACGGGAAGAG-CY5		H3 CY5 HCRamp_S2
H4	CY5-AAACGGGAAGAGCCTTTACTCTTCCCGTTTGAATGC		H4 CY5 HCRamp_S2

## Sheet: Table S4 split initiator probes
Supplementary Table S4. Probe sequences for split initiator HCR probes for mRNA
These probes were detected with 72 nt Amplifier set B3 (labeled with Alexa488) from Molecular Instruments
Junction between probe and iniitator in lower case
Target:
Slc6a9 (=Glyt1; NM_008135)
Glycinergic Amacrine
Symbol	probe#
	even set	probe half initiator even
Slc6a9	2	AGCAGCCAGTAGATGCCTGCCTGGC tt CCACTCAACTTTAACCCG
Slc6a9	4	CACACATGATACAGGAGATGACAAC tt CCACTCAACTTTAACCCG
Slc6a9	6	CGTGAAGATGAGAATGAAAAAGATG tt CCACTCAACTTTAACCCG
Slc6a9	8	CACAGCCCAGCCTGGGTACTGGTAG tt CCACTCAACTTTAACCCG
Slc6a9	10	CTGGAACAGCGCGTACAGTGGGATG tt CCACTCAACTTTAACCCG
Slc6a9	12	CTTGGCTTTGTGGCATTTTTCAAAC tt CCACTCAACTTTAACCCG
Slc6a9	14	CTCAAACCCGTCTTCGGGAGAGGGG tt CCACTCAACTTTAACCCG
Slc6a9	16	CTGGAGCCGTTACTGCCCACGATGG tt CCACTCAACTTTAACCCG
Slc6a9	18	GCAAGGGTTGGGTGGGGTTTCTCCC tt CCACTCAACTTTAACCCG
Slc6a9	20	CAGTGGTGGTCAAGGTGACAGCAGC tt CCACTCAACTTTAACCCG
Slc6a9	22	TTTCCCACCCCCAGCTGCTGTCTTG tt CCACTCAACTTTAACCCG
	odd set	half initiator odd probe
Slc6a9	1	GTCCCTGCCTCTATATCT tt GTAAGGGGGATGCCCAGCAAGAAGC
Slc6a9	3	GTCCCTGCCTCTATATCT tt AGGAGAAGCTGGCTGCATAGTTGTC
Slc6a9	5	GTCCCTGCCTCTATATCT tt AGCCGGAGAAACAAAGCGCCAACAG
Slc6a9	7	GTCCCTGCCTCTATATCT tt GTTGTAGGTGATTGGCCGGTACTGG
Slc6a9	9	GTCCCTGCCTCTATATCT tt GATGACAGACGACAAAGCCATGAGG
Slc6a9	11	GTCCCTGCCTCTATATCT tt TGAAGAAGTGTGTCCCCATCTGTGC
Slc6a9	13	GTCCCTGCCTCTATATCT tt TGTAGTGGGAGCGTAGCGCCCAGTC
Slc6a9	15	GTCCCTGCCTCTATATCT tt ATCTGGGCCTTGTCCGGGTGCAGTG
Slc6a9	17	GTCCCTGCCTCTATATCT tt TGCAACAATTGCGCTCATATCCGGG
Slc6a9	19	GTCCCTGCCTCTATATCT tt TCCCAGACAGGGTGTGATGGGGCAG
Slc6a9	21	GTCCCTGCCTCTATATCT tt ATCCAAAGGATGTGTAAACACTGGG

## Sheet: Table S5 RNA oligo probes
Supplementary Table S5. RNA in situ hybridization probe sequences
miRNA target	Probe (synthetic RNA)
miR-182	FL-GUGAGUUCUACCAUUGCCAA-FL
miR-183	FL-GUGAAUUCUACCAGUGCCAU-FL
FL= fluoroscein modification
